# Supplementary material for: The Adsorption Behavior of Gas Molecules on Mn/N- and Mn-Doped Graphene
Source: Nanomaterials (Basel). 2024 Aug 15;14(16):1353. doi: 10.3390/nano14161353 (PMC11357153; doi:10.3390/nano14161353)
Supplement: Supplementary file 1 [file nanomaterials-14-01353-s001.zip]

Archive with 1 entries (1 files):
- nanomaterials-3153033-supplementary.pdf
